# Supplementary material for: Phylodynamic analysis of the canine distemper virus hemagglutinin gene
Source: BMC Vet Res. 2015 Jul 25;11:164. doi: 10.1186/s12917-015-0491-9 (PMC4513961; doi:10.1186/s12917-015-0491-9)
Supplement: Additional file 1: — List of sampled canine distemper viruses (CDVs). Live vaccine strains are highlighted in grey. Detected recombinant strains are highlighted in yellow. Strains analyzed in this study are shadowed in green. (XLS 113 kb) [file 12917_2015_491_MOESM1_ESM.xls]

## Sheet: Sheet1
Virus strain	Accession No.	Isolation year	Isolation location
America-1
AF378705_30_ZA_Onderstepoort_Fox	AF378705	1930s	United States
Z35493_40_US_Convac_Dog	Z35493	1930-1950	United States
AF259552_40_US_SnyderHill_Dog	AF259552	1930-1950	United States
DQ903854_51_US_Lederle_Dog	DQ903854	1951	United States
AY548109_98_US_2655_Raccoon	AY548109	1998	United States
HM046486_07_KZ_Phoca_Seal	HM046486	2007	Kazakhstan
HM063009_89_KZ_Shuskiy_Mink	HM063009	1989	Kazakhstan
KM926612_92_CN_L_Fitchew	KM926612	1992	China
DQ778941_06_CN_CDV3_Mink	DQ778941	2006	China
GQ332531_08_CN_16_Dog	GQ332531	2008	China
HQ403645_09_CN_GZ1_Dog	HQ403645	2009	China
Africa-1
FJ461693_07_ZA_4L70214_Dog	FJ461693	2007	South Africa
FJ461695_07_ZA_13sp_Dog	FJ461695	2007	South Africa
FJ461707_07_ZA_20L_Dog	FJ461707	2007	South Africa
FJ461717_07_ZA_17L_Dog	FJ461717	2007	South Africa
Arctic
Z47760_88_DE_Dog	Z47760	1988	Germany
DQ226087_04_IT_179_Dog	DQ226087	2004	Italy
DQ226088_05_IT_48_Dog	DQ226088	2005	Italy
KM115533_12_IT_BA466_Dog	KM115533	2012	Italy
KC966928_13_IT_Wa_Wolf	KC966928	2013	Italy
KM115534_13_IT_BA201_Dog	KM115534	2013	Italy
KM115536_13_IT_BA440_Dog	KM115536	2013	Italy
DQ889178_05_HU_H05Bp2S_Dog	DQ889178	2005	Hungary
DQ889184_06_HU_H06Bp8F_Dog	DQ889184	2006	Hungary
DQ889185_06_HU_H06Bp9S_Dog	DQ889185	2006	Hungary
AY964108_04_US_18133_Dog	AY964108	2004	United States
GQ214373_03_AU_3148_Dog	GQ214373	2003	Australia
AF172411_95_CN_liud_Dog	AF172411	1995	China
EF445052_05_CN_HL_Fox	EF445052	2005	China
Asia-4
KJ437596_12_CN_NJ4_Dog	KJ437596	2012	China
KJ489381_12_CN_NJ5_Dog	KJ489381	2012	China
Rockborn-like
GU266280_50_SE_RockbornCandur_Dog	GU266280	1950	Sweden
GU810819_50_SE_Rockborn46th_Dog	GU810819	1950	Sweden
FJ461702_08_ZA_VaccineD	FJ461702	2008	South Africa
AY964114_04_US_25259_Dog	AY964114	2004	United States
America-2
AF112189_75_US_A75_Dog	AF112189	1975	United States
Z47764_89_US_Javelina	Z47764	1989	United States
Z47765_89_US_Raccoon	Z47765	1989	United States
Z47763_91_US_BlackLeopard	Z47763	1991	United States
Z54166_92_US_A6_BlackLeopard	Z54166	1992	United States
Z54156_92_US_A27_ChineseLeopard	Z54156	1992	United States
AY438597_00_US_2601_Raccoon	AY438597	2000	United States
AY526496_01_US_2641_Raccoon	AY526496	2001	United States
AY465925_01_US_2690_Raccoon	AY465925	2001	United States
AY498692_01_US_2676_Raccoon	AY498692	2001	United States
EU716337_04_US_164071_Dog	EU716337	2004	United States
KF430374_04_DK_7606338_Mink	KF430374	2004	Denmark
KF430371_07_DK_528951_Mink	KF430371	2007	Denmark
KF430372_07_DK_528954_Mink	KF430372	2007	Denmark
South America-2
FJ392652_03_AR_Argentina23_Dog	FJ392652	2003	Argentina
JN215473_07_UY_102_Dog	JN215473	2007	Uruguay
JN215475_08_UY_111_Dog	JN215475	2008	Uruguay
JN215476_09_UY_128_Dog	JN215476	2009	Uruguay
JN215477_09_UY_141_Dog	JN215477	2009	Uruguay
KM280689_12_UY_251_Dog	KM280689	2012	Uruguay
JN215474_08_UY_109_Dog	JN215474	2008	Uruguay
EU098102_07_BR_CDVBR1_Dog	EU098102	2007	Brazil
KJ865300_14_BR_BTU1_CerdocyonThous	KJ865300	2014	Brazil
Europe-1/South Ameica-1
AY386315_89_DE_5804_Dog	AY386315	1989	Germany
Z77671_94_DE_404_Dog	Z77671	1994	Germany
Z77672_95_DE_2544_Dog	Z77672	1995	Germany
Z77673_95_DE_4513_Dog	Z77673	1995	Germany
JN153024_08_DE_408_RedFox	JN153024	2008	Germany
JN153025_08_DE_458_RedFox	JN153025	2008	Germany
FJ416339_08_DE_BV4_Fox	FJ416339	2008	Germany
AF478543_91_DK_A_Dog	AF478543	1991	Denmark
AF478545_91_DK_B_Dog	AF478545	1991	Denmark
KF430363_11_DK_784_Mink	KF430363	2011	Denmark
KF430358_12_DK_1453_Fox	KF430358	2012	Denmark
KF430346_12_DK_1585_Fox	KF430346	2012	Denmark
KF430361_12_DK_1540_Fox	KF430361	2012	Denmark
KF430357_12_DK_1541_Fox	KF430357	2012	Denmark
KF430347_12_DK_1210_Mink	KF430347	2012	Denmark
KF430369_13_DK_79_RaccoonDog	KF430369	2013	Denmark
KF430376_13_DK_572_RaccoonDog	KF430376	2013	Denmark
KF430377_13_DK_27_Mink	KF430377	2013	Denmark
KF430375_13_DK_689_Ferret	KF430375	2013	Denmark
GQ214376_02_AT_4520_Dog	GQ214376	2002	Austria
GQ214378_02_AT_5253_Dog	GQ214378	2002	Austria
GQ214380_02_AT_5417_Dog	GQ214380	2002	Austria
DQ494318_02_IT_2653_Dog	DQ494318	2002	Italy
DQ494319_03_IT_111B_Dog	DQ494319	2003	Italy
HM120874_09_IT_SNP350_RedFox	HM120874	2009	Italy
DQ889177_04_HU_H04Bp1F_Dog	DQ889177	2004	Hungary
JF810110_02_CH_2253_StoneMarten	JF810110	2002	Switzerland
GU001863_05_ES_LynxPardinus	GU001863	2005	Spain
GU001864_05_ES_MartesFoina	GU001864	2005	Spain
JF810107_10_CH_339_Vulpes	JF810107	2010	Switzerland
JF810111_10_CH_44294_Dog	JF810111	2010	Switzerland
JF810109_10_CH_2733_Lynx	JF810109	2010	Switzerland
JQ966309_11_CH_MCVD216_Marmot	JQ966309	2011	Switzerland
JF810106_10_CH_301F_Fox	JF810106	2013	Switzerland
European-wildlife
Z47759_86_DK_Danish_Mink	Z47759	#REF!	Denmark
GQ214374_06_AT_3156_Badger	GQ214374	2006	Austria
GQ214369_07_AU_2390_StoneMarten	GQ214369	2007	Australia
JN153023_07_DE_236_Raccoon	JN153023	2007	Germany
JN153022_07_DE_188_Raccoon	JN153022	2007	Germany
JN153020_07_DE_125_Raccoon	JN153020	2007	Germany
DQ889187_06_HU_H06Ny11_Dog	DQ889187	2006	Hungary
DQ889188_06_HU_H06Ny12_Dog	DQ889188	2006	Hungary
FJ392651_05_AR_Argentina24_Dog	FJ392651	2005	Argentina
South America-3
KF835412_12_CO_13_Dog	KF835412	2012	Colombia
KF835425_12_CO_44_Dog	KF835425	2012	Colombia
KF835418_12_CO_30_Dog	KF835418	2012	Colombia
Asia-1
AB025271_91_JP_KDK1_Dog	AB025271	1991	Japan
D85755_93_JP_Yamakad_Dog	D85755	1993	Japan
D85754_93_JP_Hamamatsu_Dog	D85754	1993	Japan
AB016776_96_JP_Tanu96_RaccoonDog	AB016776	1996	Japan
AB212963_04_JP_Ac96I_Dog	AB212963	2004	Japan
AB212964_04_JP_P94S_Dog	AB212964	2004	Japan
AB286952_04_JP_095Cr_Dog	AB286952	2004	Japan
AB212965_04_JP_S124C_Dog	AB212965	2004	Japan
AB286950_05_JP_MS232_Dog	AB286950	2005	Japan
AB286951_05_JP_MAS5_Dog	AB286951	2005	Japan
AB286949_05_JP_MD231_Dog	AB286949	2005	Japan
AB605890_08_JP_W812B_NyctereutesProcyonoides	AB605890	2008	Japan
AB605891_08_JP_W729B_NyctereutesProcyonoides	AB605891	2008	Japan
AB619775_09_JP_Yamaguchi_NyctereutesProcyonoid	AB619775	2009	Japan
AB619774_10_JP_Yamaguchi_Tiger	AB619774	2010	Japan
DQ191767_03_TW_NTU4_Dog	DQ191767	2003	Taiwan
DQ191766_04_TW_NTU3_Dog	DQ191766	2004	Taiwan
EU296481_05_TW_K34_Dog	EU296481	2005	Taiwan
EU296489_05_TW_PT13_Dog	EU296489	2005	Taiwan
EU296487_05_TW_PT10_Dog	EU296487	2005	Taiwan
EU296488_05_TW_PT12_Dog	EU296488	2005	Taiwan
EU296483_05_TW_K55_Dog	EU296483	2005	Taiwan
EU296482_05_TW_K36_Dog	EU296482	2005	Taiwan
EU296490_05_TW_PT15_Dog	EU296490	2005	Taiwan
EU296484_06_TW_K110_Dog	EU296484	2006	Taiwan
EU296485_06_TW_K117_Dog	EU296485	2006	Taiwan
EU296486_06_TW_K127_Dog	EU296486	2006	Taiwan
EU296491_06_TW_PT17_Dog	EU296491	2006	Taiwan
EU296494_07_TW_PT18_Dog	EU296494	2007	Taiwan
FJ705232_08_TW_TW3_Dog	FJ705232	2008	Taiwan
EF445053_04_CN_NM_Fox	EF445053	2004	China
JQ732176_05_CN_DH_Dog	JQ732176	2005	China
EU325725_06_CN_SD1_Mink	EU325725	2006	China
JQ732173_06_CN_LDH_Fox	JQ732173	2006	China
HQ540293_06_CN_HLJ1_Fox	HQ540293	2006	China
EU325722_06_CN_LN1_Fox	EU325722	2006	China
EU934233_06_CN_BS0610_RaccoonDog	EU934233	2006	China
EU325720_07_CN_HeB1_Fox	EU325720	2007	China
EU379560_07_CN_SD1_Mink	EU379560	2007	China
EU325728_07_CN_JL1_RaccoonDog	EU325728	2007	China
EU564813_07_CN_JL4_Dog	EU564813	2007	China
EU325729_07_CN_JL2_RaccoonDog	EU325729	2007	China
EU325731_07_CN_LN3_Mink	EU325731	2007	China
FJ848530_08_CN_BJ080514_Dog	FJ848530	2008	China
FJ851456_08_CN_BA134_Dog	FJ851456	2008	China
FJ810214_08_CN_JL2_RaccoonDog	FJ810214	2008	China
HM448831_09_CN_HeB2_Fox	HM448831	2009	China
HM623895_09_CN_GS0411_Dog	HM623895	2009	China
HM623891_09_CN_GS0904_Dog	HM623891	2009	China
JQ732174_10_CN_FH_RaccoonDog	JQ732174	2010	China
KJ437594_11_CN_NJ2_Dog	KJ437594	2011	China
KJ466106_12_CN_SY_RaccoonDog	KJ466106	2012	China
JX844220_12_CN_SD1_Mink	JX844220	2012	China
KF006820_13_CN_HeB1_Mink	KF006820	2013	China
KF880677_13_CN_LN2_Mink	KF880677	2013	China
KF767692_13_CN_HLJ1_Fox	KF767692	2013	China
KJ579444_13_CN_WD11_ArcticFox	KJ579444	2013	China
KJ728666_13_CN_SD_RaccoonDog	KJ728666	2013	China
KJ660069_14_CN_SD3_Mink	KJ660069	2014	China
KJ685550_14_CN_SD2_Mink	KJ685550	2014	China
EU716072_07_KR_Q72_Dog	EU716072	2007	Korea
AB687720_08_JP_CYN07dV_MacacaFascicularis	AB687720	2008	Japan
AB687721_08_JP_CYN07hV_MacacaFascicularis	AB687721	2008	Japan
FJ405223_08_CN_BJ01_Monkey	FJ405223	2008	China
Africa-2
JN812975_94_Tanzania_Lion94SNP_AfricanLion	JN812975	1994	Tanzania
JN812976_94_Tanzania_Dog94SE_Dog	JN812976	1994	Tanzania
KC916716_94_Tanzania_FoxSNP_BatEearedFox	KC916716	1994	Tanzania
KC916717_94_Tanzania_SNP1_SpottedHyena	KC916717	1994	Tanzania
KC916715_07_Tanzania_AfricanWildDog	KC916715	2007	Tanzania
KC916714_11_Tanzania_SE_GoldenJackal	KC916714	2011	Tanzania
Asia-2
EU716073_97_KR_Jindo_Dog	EU716073	1997	Korea
EU716074_98_KR_Marten	EU716074	1998	Korea
EU716075_07_KR_D111_Dog	EU716075	2007	Korea
JQ327707_10_KR_R10JB004_RaccoonDog	JQ327707	2010	Korea
AB025270_98_JP_002_Dog	AB025270	1998	Japan
AB040767_99_JP_HM3_Dog	AB040767	1999	Japan
AB212730_04_JP_007Lm_Dog	AB212730	2004	Japan
AB252717_04_JP_011C_Dog	AB252717	2004	Japan
AB252718_04_JP_009L_Dog	AB252718	2004	Japan
Asia-3
EU743934_04_CN_HLJ1_Dog	EU743934	2004	China
EU743935_05_CN_HLJ2_Dog	EU743935	2005	China
Detected recombinant strains
KJ123771_04_US_171391513_Dog	KJ123771	2004	United States
AM903376_06_IN_India_Dog	AM903376	2006	India
AF178039_97_CN_LesserPanda	AF178039	1997	China
AF178038_97_CN_GiantPanda	AF178038	1997	China
KM386683_13_CN_DL1_SiberianTiger	KM386683	2013	China
